# Supplementary material for: Advancing Pancreatic Cancer Prediction with a Next Visit Token Prediction Head on Top of Med-BERT
Source: Cancers (Basel). 2025 Feb 4;17(3):516. doi: 10.3390/cancers17030516 (PMC11816036; doi:10.3390/cancers17030516)
Supplement: Supplementary file 1 [file cancers-17-00516-s001.zip]

Archive with 1 entries (1 files):
- cancers-3438386-supplementary.pdf
